# Supplementary material for: Social determinants of health and health inequities in breast cancer screening: a scoping review
Source: Front Public Health. 2024 Feb 7;12:1354717. doi: 10.3389/fpubh.2024.1354717 (PMC10875738; doi:10.3389/fpubh.2024.1354717)
Supplement: Supplementary file 1 [file Table_1.XLSX]

## Sheet: Supplementary Material 1
Primary Author/Year	Lessons Learned	Common Themes
Agenor et al., 2020	• White bisexual women had significantly lower adjusted odds of mammography compared to white heterosexual women. • There is a statistical difference in mammography rates between white lesbian and white heterosexual women. • Black bisexual women had high adjusted odds of mammography compared to black heterosexual women. • Black and Latina lesbian women had lower adjusted rates of mammogaphy compa…	1. Lack of health insurance was strongly associated with lower breast cancer screening rates across various populations 2. Functional health literacy was found to be significantly associated with mammography receipt; however, the relationship between health literacy and mammography can be influenced by factors such as ethnicity and language-preference acculturation 3. Economic factors such as pov…
Agrawal et al., 2021	• There is an association between older age, health insurance coverage, ideal patient–provider communication, and cancer survivorship with adherence to mammography screening in a large sample of church-going African American women. • Educational campaigns to reinforce the importance of establishing yearly mammogram screening behaviors might be best directed toward younger African American church-…
Alabdullatif et al., 2022	• IT-based healthcare communication strategies were associated with mammography utilization across all years. • There was a significant association between scheduling a medical appointment using the internet and mammography screening utilization. • There was a significant association between communication with health care providers via email and mammography utilization. • 50+ year old women benef…
Alatrash et al., 2021	• Lowest mammography screening rates were in Muslim and Jordanian women. • Common barriers were cited as modesty, fatalism, shame, and embarrassment.
Anderson et al., 2014	• Lower breast cancer screening rates and higher area deprivation were associated with increased later stage breast cancer. • The highest proprotion of later stage breast tumors tends to occur in the poorest counties. • The deprivation index was more sensitive than economic status to underlying area-based poverty effects on later stage tumors.
Asgary et al., 2014	• Having medical insurance did not increase the likelihood of cancer screening in the domicile or homeless patients. • Patients who received counseling for breast cancer screening were more likely to have a mammogram irrespective of their housing status or other sociodemographic factors.
Ayanian et al., 2013	• Rates of mammography were substaintially higher in Medicare HMOs than in traditional Medicare. • Rates of mammography were higher for black, Hispanic, and Asian/Pacific Islander women in PPOs than in traditional Medicare.
Balazy et al., 2019	• Non-English-speaking (NES) patients had greater odds of presenting with later stage disease than English-speaking (ES) patients. • This correlation between NES patients and later stage cancers existed across all races and ethnicities.
Beaber et al., 2016	• The factor most strongly associated with increased screening uptake was having a primary care visit during the year of the 40th birthday. • Medicaid, Medicare, no insurance, or having a lower ZIP code level median household income was associated with longer intervals to first screening examination.
Beaber et al., 2019	• 16% of women age 50-74 did not return for imaging within 27 months of first mammogram. • Odds of nonadherence to recommended screening intervals were not explained by sociodemographic factors, reseach center site, radiology facility, or women-level factors. • Radiology facilities sending mammogram reminders to patients or scheduling the next examination at time of screening did not affect the o…
Calo et al., 2016	• Women ages 40-49 and those foreign-born had relatively low mammography screening rates compared with older and US-born females. • Women who were unemployed and looking for work and those uninsured had relatively low rates of adherence to mammography guidelines.
Castaneda et al., 2014	• Latinas with any insurance were significantly more likely to have received a mammogram in the last two years. • Having a high school degree, lower language based acculturation, greater age, and physician visit in past year predicated recent BC screening.
Cataneo et al., 2019	• Breast cancer screening in LEP patients showed lower overall rates of having a previous screening mammogram and less benign lumps removed. The strongest predictor within this model increasing the likelihood for a mammogram was visit to the PCP in the preivous year. • Access to health care variables were identically the strongest predictor increasing the liklihood for screening mammograms in bot…
Chandak et al., 2019	• Clustering of higher rates of late-stage breast cancer diagnosis are noted in counties predominantly considered rural. • Significantly lower rates of late-stage diagnosis are seen in urban areas.
Christensen et al., 2023	• The disparity in annual age-adjusted mammography use between American Indian and White women narrowed between 2005 and 2019. • The association of urbanicity and community income on mammography use differs substantially between American Indian and White women. • Policies to reduce disparities need to consider these differences.
Clark et al., 2017	• DBT is increasingly used to perform mammography in the settings we studied, consistent with earlier survey data suggesting increasing popularity of the technology. • Additional data are required to recommend DBT as an approach for screening to improve health outcomes. • However, we find that use of DBT for screening in primary care sites may be patterned by insurance status. Surveillance is req…
Clark et al., 2019	• After adjustment for potential confounders, regardless of the percentage of lifetime in the United States, foreign-born women were still less likely to ever have received a mammogram. However, this pattern differed to some extent by birthplace. • After adjustment, foreign-born women who resided in the United States for less than 25% of their lifetime were as likely as U.S.-born women to have me…
Davis et al., 2017	• A number of factors influence on-time versus late screening mammography behavior. These include factors outside of physician control, such as patient ethnicity, or undergoing the first screening mammogram. • However, other factors can be influenced, including patient education regarding screening guidelines, and patient satisfaction with the mammography experience. • By implementing interventio…
Dong et al., 2022	• Medicaid expansion has played an important role in reducing geospatial disparities in breast cancer stage at diagnosis, likely through the reduction of advanced stage disease among women living in socioeconomically disadvantaged communities. • As new policy interventions are implemented, spatiotemporal methods, as the ones utilized in this study, can offer a nuanced evaluation on how effectivel…
Duggan et al., 2019	• Both county of residence, and having a prior clinical breast exam were factors that influenced screening behaviors, which can contribute to breast cancer disparities. • The relationship between county of residency and compliance with breast screening guidelines suggests that community-level factors may influence screening behaviors; these should be further explored. • The role of CBE as a poten…
Elkin et al., 2014	• Some aspects of mammography access may have improved. • Notably, appointment wait times declined between 2008 and 2011, and the availability of digital mammography and evening or weekend appointments increased. • However, our results also raise concerns about financial access barriers, with the proportion of facilities requiring insurance copayment at the time of service increasing from 1% in 2…
Fedewa et al., 2016	• For younger women, the disparate patterns of mammography utilization and physician recommendation are less clear and may be, in part, due to lack of shared decision making. • Continued investigation of mammography trends and factors contributing to these trends are needed in order to help understand the effects of BC screening recommendations and policies.
Flores et al., 2018	• High primary care physician interaction was associated with improved screening mammography adherence for women of all races. • The strength of the association between primary care physician interaction and mammography use was roughly equal across all racial groups. • These findings support the value of primary care for overall screening efforts and the importance of close collaboration of radio…
Guo et al., 2019	• Age, education levels, availability of healthcare providers, and having helpers with daily chores were identified as the facilitators of using preventive breast cancer screenings among middle-aged African American women. • Being too busy, distrusting the physicians, having multiple sexual partners, having cancer(s), and smoking were significant barriers for middle-aged African American women to…
Henderson et al., 2015	• Equivalent performance of digital screening mammography by race suggests that efforts to understand tumor disparities should focus on etiologic factors that influence tumor biology.
Henderson et al., 2020	• Social and financial barriers exist based on race/ethnicity and SDOH related to income, insurance costs, and place of residence among women undergoing screening mammography. • Breast imaging facilities could utilize information on these barriers to improve biennial screening adherence or ensure that women with abnormal findings obtain appropriate follow-up care through targeted interventions
Henry et al., 2014	• Mammography screening efforts in Utah should focus on improving access to insurance or a regular source of health care. • Future research should also consider how best to address extreme time demands and competing priorities that present potential barriers for women with large families, resulting in lower screening levels among these women.
Hong et al., 2017	• Women who trusted their health care providers were more likely to have had a mammogram in the past two years. • Women who distrusted the health care system were less likely to have had a mammogram in the past two years. • Women who had regular doctors or healthcare providers were more likely to have had a mammogram in the past two years. • Women who knew where to go for a mammogram were more li…
Hubbard et al., 2016	• Women enrolled in medicare showed high adherence to screening mammography. • Factors associated with non-adherence included lower educational attainment, higher breast cancer risk scores, older age, Charlson comorbidity scores greater than 0, and lower socioeconomic status. • Women aged 71-75 had lower levels of adherence compared to women aged 66-70. • In the 66-70-year-old age group, women li…
Jena et al., 2017	• Full coverage of screening mammography had a modest impact on slowing the decline in annual mammography rates among women who had not undergone screening in the prior 2 years. • The impact of cost-sharing elimination was minimal and nonsignificant among women who had recent screening. • Cost-sharing elimination did not have a statistically significant effect on screening rates based on neighbor…
Jensen et al., 2022	• Black women had the highest rate of non-compliance with mammography screening compared to other ethnicities. Factors that may contribute to this trend include the belief that screening is unnecessary, limited access to health insurance, insufficient knowledge about breast cancer, and a lack of provider referrals. • Participants residing in COG-2 (South Plains Texas) had an increased likelihood …
Jin et al., 2019	• More than half of the participants had annual medical check-ups (55.0%), physician's recommendation for BC screening (63.5%), a cancer history for family (53.0%), and poor or very poor English proficiency (51.8%) • The majority of participants (73.3%) reported undergoing mammography, while approximately one-fifth reported never having had the screening. Additionally, 6.6% did not disclose their…
Johnson et al., 2021	• Demographics and tumor characteristics differed significantly between WHC-linked and non-linked breast cancer cases. However, there was no significant difference in the time it took for both groups to initiate treatment after diagnosis. • WHC-linked women were significantly more likely to be from minority racial/ethnic groups, reside in poorer census tracts, be diagnosed at a later stage (p<0.0…
Kadivar et al., 2016	• Functional health literacy was found to be significantly associated with mammography receipt; however, the nature of this association varied among Hispanic women and non-Hispanic White women. • Hispanic women with higher functional health literacy demonstrated lower utilization of mammography services compared to those with lower health literacy. • The negative association between health litera…
Kempe et el., 2013	• Women who identified Spanish as their preferred language were more likely to have undergone screening, indicating that lack of acculturation itself was not a barrier to screening. • Women who identified themselves as nonwhite ethnicity, with the exception of Asians, had a higher likelihood of being unscreened. • Women with missing race/ethnicity data had lower rates of bonding with a primary ca…
Khaliq et al., 2015	• Socio-demographic and clinical factors independently associated with non-adherence to breast cancer screening included low income, current or ex-smoker status, and history of stroke, even after adjusting for other predictors. • Hospitalized women with diabetes were more likely to be compliant with breast cancer screening. • Non-adherent women were more likely to be of low income, medically unin…
Kim et al., 2019	• Demonstrated disparities in screening utilization at the city level irrespective of city size with census divisions strongly informing urban screening use • Disparities in health care preventative service utilization are not solely a function of rural vs. urban provider resources • Economic factors such as presence of financial resources and insurance have a positive impact on screening utiliza…
Kim et al., 2022	• Women with diabetes were 17% more liekly to be up to date on mammography screenings than women without (after adjusting for age, health status, SES, and health care access variables) • The positive association was consistent across race, ethnicity, and geographic region
Komenaka et al., 2015	• Use of screening mammography in the uninsured population was 31% • Lack of insurance, older age, and being a smoker were associated with lower likelihood of screening • Health literacy was the variable most strongly associated with screening mammography • The majority of patients did not undergo screening due to a lack of problems involving their breasts or not knowing that mammograms were nece…
Kosog et al., 2019	• The overall screening rate in the sample was only 23% compared to 69% of women older than 50 have had a screening mammogram nationally, emphasising the gap in care for the vulnerable populations served by FQHCs • Being aged 55-59 or 65-69, being in a transitioning homeless status, or having doubling up status (experiencing homelessness but is sharing housing with a friend/family member/etc) had…
Lapeyrouse et al., 2017	• The greatest proportion of women reporting ever having a mammogram, regardless of health insurance status, were women who relied upon US healthcare only (statistically significant) • Among women without health insurance, the highest rates of ever having a mammogram were found amoung the US only health group (not statistically significant) • Among women with health insurance, the greatest propor…
Lawson et al., 2021	•Compared with women who received a mammography, those with no mammography had a higher proportion of late stage disease and a higher 5 year mortality • Late stage disease was most associated with nonreceipt of mammography, with an increased predicted risk of mortality • Nonreceipt of mammography was associated with younger age and increased socioeconomic deprivation
Lee et al., 2016	• Contrary to the initial hyporthesis, imaging facilities serving more vulnerable women were as or more likely to have on site availability of advanced breast imaging modalities and imaging guided biopsy services • Facilities serving vulnerable populations were more likely to offer breast US and US guided breast biopsy services on site • Race/ethnicity, income, and rural vs nonrural residence of …
Lee et al., 2017	• Age, barriers to breast cancer screening, education, and knowledge of mammography procedure significantly predicted having a mammogram in their lifetime • Age, perceived barriers, and distrust toward health professionals predicted mammography and clinical breast exam utilization • Older Korean women who had low perceived barriers to mammography were more likely to have mammography • Korean immi…
Lee et al., 2021	• Women of minority race/ethnicity and with lower educational attainment, lower household income, and rural residence were less likely to have access to DBT screening for years after the 2011 US FDA approval of DBT • On site access to DBT improved for most sociodemographic groups over time as more facilities gradually replaced DM with DBT screening • Asian American women, women with less than a h…
Li et al., 2020	• Prevalence of mammography use is 6% higher among black than white women, representing a reversal in historic trends that suggests the success of public health campaigns targeting minority women • Targeted education and outreach programs may blunt the effect of conflicting guidelines that may confuse or deter women who are not reached by breast cancer outreach programs • Having three or more chi…
Luo et al., 2021	• Tumor biology contributes significantly to racial differences in cancer outcomes since African American patients have higher-grade tumors than white patients regardless of screening mammography and biopsy delay • Disparity in use of high-quality mammography or not may be contributing to disparities in breast cancer stage-at-diagnosis and mortality; delays in diagnosis and treatment for breast c…
Molina et al., 2016	• Analyses which examine associations between neighborhood characteristics and perceived barriers may serve to inform which programs would be most beneficial for specific groups of Latinas (ex. programs that dispense low cost/free screening mammography; evidence-based education; counseling targeted to cultural norms and values; etc.) • Latinas residing within neighborhoods with high levels of Lat…
Monsivais et al., 2022	• Only 27% of women who were due for repeat breast cancer screening in 2020 (in the midst of the pandemic) presented for screening in contrast with 37% who returned for routine screening in 2019 (before the pandemic); in both cohorts, some sociodemographic groups (incl. multiracial women, rural residents, women on Medicaid or self-pay) were even less likely to adhere to the two-year followup scre…
Nair et al., 2022	• While the BSPAN program was able to provide screening mammograms for more than 19,000 under- or uninsured women in North Texas, only about 28% received a second mammogram 9-30 months after the index mammogram (baseline adherence). • Among those who were baseline adherent, an overwhelming majority (>80%) demonstrated longitudinal adherence 39 months after the index mammogram. The fact that longi…
Onega et al., 2018	• Structural and process measures for practices had only modest effects on the proportion of women screened overall, or by guideline-specific age groups. • Woman-level characteristics (ex. age, race/ethnicity, insurance, number of primary care visits, and comorbidities) were significantly associated with breast cancer screening patterns, as has been previously reported. • This study is the first …
Oviedo et al., 2022	• There is no difference between breast cancer screening adherent and non-adherent Filipino American women in their overall Cultural Cancer Screening Scale (CCSS) scores; however, there was a significant difference in their fatalism and symptomatic deterrent subscale scores. Thus, educational efforts may be custom-tailored towards symptomatic deterrents (ex. emphasizing that even after several no…
Padela et al., 2015	• This study of an ethnically and racially diverse Muslim population found relatively high rates of having a mammogram at least once, but relatively low rates of having a mammogram within the previous 2 years. • Respondents who perceived religious discrimination in healthcare, and those with positive religious coping mechanisms were less likely to have had a mammogram in the past 2 years. • Modes…
Paranjpe et al., 2022	• Asian women were less likely to have had a mammogram within the past 2 years than their non-Hispanic white counterparts after controlling for education, insurance, family income, marital status, and country of birth. • There was no significant difference between Asians and their non-Hispanic white counterparts in terms of rate of follow-up diagnostic studies (ex. ultrasound, MRI, and biopsy) af…
Patel et al., 2014	• African American women in the study had lower rates of breast cancer screening with mammogram compared to overall African American women in the State of Tennessee • Supports previous research identifying feeling of increased susceptibility to breast cancer, knowledge about screening guidelines, having health insurance and having a regular physician as predictors or clinical and breast self-exam…
Ryu et al., 2013	• Large proportions of women in each ethnic group had ever had a mammogram, ranging from 77.3% among Korean American to 96.0% among Filipino American immigrants. Rates of recent mammography screening within the past 2 years were more unequal than lifetime rates, ranging from 57.5% among Korean American to 82.8% among Vietnamese American immigrants, and were less well explained by potential confou…
Sabatino et al., 2016	• Among female medicare beneficiaries 65-74, there was a 3.5% point increase in mammography use in 2013 compared to 2010 not attributed to differences between years in multiple population socio-demographic, health, and health care access factors. --> may be associated with eliminating cost shares in 2011 but continued monitoring is needed • Finding of increased mammography use among Medicare bene…
Schommer et al., 2023	• 25% fewer women were diagnosed with breast cancer than prior to COVID-19 --> might be due to safety and patient preference --> ongoing efforts to catch up on screening will be the key to preventing further pandemic related impact on patients dx with BC • Breast cancer surgeries and treatment were not significantly delayed or canceled • Important impication regarding screening and early detectio…
Selove et al., 2016	• Data support the hypothesis that Black race is associated with delay between diagnostic biopsy and breast cancer treatment • Overall delays beyond the NQNBC benchmark equally affect Black women and White women -> 1.) median interval from abnormal mammogram to biopsy (14 days) was double the NQMBC median, and the median of 23 days from biopsy to treatment initiation in these data was more than 6…
Sealy-Jefferson et al., 2019	• Little evidence of an association between rural-urban residence and stage at breast cancer diagnosis, among postmenopausal women, regarless of social strain or social support
Shon et al., 2019	• Korean women(16.1%) had the highest percentage never having a mmamogram in bivariate analysis and higher odds than Vietnamese(8.6%) and Chinese women (10%). --> could be associated with physician lack of cultural understanding, and self-employment rate (not distinguish in study) • Findings regarding Asian ethnic disparities in never having a mammogram may depend not only on what predisposing so…
Spada et al., 2021	• Women aged 50-64 are more likely to be diagnosed with early-stage breast cancer post-ACA compared to pre-ACA • There is no change in breast cancer diagnosis likelihood for women aged 68-74 before or after ACA • No evidence of a baseline disparity between urban and rural women, but ACA benefit was more concentrated in urban populations •ACA focuses on increasing access to insurance but does not …
Tangka et al., 2017	• Medicaid claims information is a useful resource for analyzing racial-ethnic differences in breast cancer • Black and AI/AN women had lower mammography use compared to white women in 30% and 39%, respectively, of the analyzed states • Racial or ethnic disparities disparities in breast cancer screening are prominent at the state level, and are often masked when using national data not stratified…
Thomas et al., 2018	• There are disparities in breast cancer screening for women with severe mental illness compared with the general population •Women with co-occurring psychotic and substance use disorders may be less likley than those with other psychiatric disorders to get preventive screening for breast cancer • Nonpsychiatric health care utilization improved breast cancer screening for women with severe mental…
Tran et al., 2019	• Average adjusted predictions (AAPs) of breast cancer screening are similar among urban, suburban, and rural residents at all geographic levels • Women living in urban areas have a small but significantly higher adjusted probabilites of breast cancer screening than do rural women • A disparity exists between urban and rural women for breast cancer screening (both ever and recently) at each of th…
Vang et al., 2020	• Cross-sectional nature of the study makes it difficult to ascertain causality • Convenience sampling of women attending breast health programs limits generalizability of the findings • Barriers associated with lack of insurance makes adherence difficult, greater efforts needed to connect these women to cost-free/cost-reducing programs • Lack of knowledge about the significance of screening or i…
Virk-Baker et al., 2013	• Mammograms were only detected if they were paid by Medicare, so screening rates may be lower than those found in studies using self-report • Algorithm was used to identify screening mammograms • Did not have the data at the individual level that may be important to explain the utilization of mamograms such as economic status, education, social support, perceived risk, or fatalistic attitudes • …
Wang et al., 2018	• Data used was cross-sectional, limiting ability to ascertain causality • Study focuses on examination of barriers and facilitators of mammography screening for average-risk patients in rural settings who have a designated PCP, which may not be generalizable to patients that do not have PCPs • The setting was rural ACO clinics, which may have certain measures that may not have been prevalent in …
Wiese et al., 2023	• Census tract centroid-based 20-minute drive time does not reflect actual accessibility for all of the residents • Were not able to consider different modes of transportation, such as public transit, and other important factors such as financial and language barriers • Screening data was not available by rural-urban status
Wilcox et al., 2016	• Compliance significantly differed by race/ethnicity • Compliance was greater among Haitian compared with NHW (Non-Haitian White) households • Black women over-reported mammogram usage more often than NHW women • Compliance was lowest among NWH households • Possibility of residual confounding cannot be ruled out from study • Having young children present in housholds were considered a predictor …
Wilkerson et al., 2023	• Nearly half of Black women treated for BC are diagnosed within first screening • Higher rates of first mammogram cancers in Black women • Black race was an independent risk factor for first screening detection • Importance of first mammogram screenings prior to 40 years of age • Significance of tobacco smoking and high BMI • Importance of genetic testing and and patient education for prevention…
Wu et al., 2021	• Women with PVL (partial vision loss) or SVL (severe vision loss) received less total mammogram screenings • More than 40% of PVL and SVL women less likely to receive screenings for BC • Type of insurance could not account for differences in screening usage among SDOH's • Prior receipt of mammogram significantly increased chances of getting an additional screening during follow-up • Ptes in the …
Young et al., 2020	• Arkansas have a high breast cancer mortality • Screening centers decreased 38% since 2001 • Rural Arkansans are 60 minutes away from screening facilities
Thematic Analysis of Lessons Learned
